# Supplementary material for: Influence of Thermal Annealing on the Sinterability of Different Grades of Polylactide Microspheres Dedicated for Laser Sintering
Source: Materials (Basel). 2021 Jun 1;14(11):2999. doi: 10.3390/ma14112999 (PMC8198009; doi:10.3390/ma14112999)
Supplement: Supplementary file 1 [file materials-14-02999-s001.zip]

Archive with 1 entries (1 files):
- materials-1168848-supplementary.pdf
